# Supplementary material for: Effect of herbal extracts on peripheral nerve regeneration after microsurgery of the sciatic nerve in rats
Source: BMC Complement Med Ther. 2021 Jun 4;21:162. doi: 10.1186/s12906-021-03335-w (PMC8178854; doi:10.1186/s12906-021-03335-w)
Supplement: Supplementary file 3 — Additional file 3: Figure S2. The liquid chromatography-mass spectrometry (LCMS) chromatograph of Coptis japonica (Thunb.) Makino extracts. [file 12906_2021_3335_MOESM3_ESM.zip]

Archive with 3 entries (3 files):
- Supplementary figure 2_A_final_ChoR2.jpg
- Supplementary figure 2_B_final_ChoR2.jpg
- Supplementary figure 2_C_final_ChoR2.jpg
