# Supplementary material for: Effect of herbal extracts on peripheral nerve regeneration after microsurgery of the sciatic nerve in rats
Source: BMC Complement Med Ther. 2021 Jun 4;21:162. doi: 10.1186/s12906-021-03335-w (PMC8178854; doi:10.1186/s12906-021-03335-w)
Supplement: Supplementary file 4 — Additional file 4: Figure S3. The liquid chromatography-mass spectrometry (LCMS) chromatograph of Aconitum carmichaelii Debeaux extracts. [file 12906_2021_3335_MOESM4_ESM.zip]

Archive with 2 entries (2 files):
- Supplementary figure 3_A_final_ChoR2.jpg
- Supplementary figure 3_B_final_ChoR2.jpg
